# Supplementary material for: Sporadic Human Infections With Rickettsia japonica in Yichang, China, 2021–2023
Source: Transbound Emerg Dis. 2025 Jul 25;2025:4832524. doi: 10.1155/tbed/4832524 (PMC12316499; doi:10.1155/tbed/4832524)
Supplement: Supporting Information 1 — Table S1: Presence of clinical manifestations during hospitalization among JSF patients with different disease severity. [file 4832524.f1.xlsx]

## Sheet: Sheet1
	Table S1. Presence of clinical manifestations during hospitalization among JSF patients with different disease severity.
		Total (N=56)	Mild (N=43)	Severe (N=13)	p value
	Clinical manifestation [no. (%)]
	Rash	55(98.2)	42 (76.4)	13 (23.6)	0.768
	Eschar	23 (41.1)	15（65.2）	8 (34.8)	0.083
	Fever	56 (100)	43 (76.8)	13 (23.2)	0.601
	Thrombocytopenia	36 (64.3)	24 (66.7)	12 (33.3)	0.018
	Leukocytopenia	2 (3.6)	1 (50.0)	1 (50.0)	0.42
	Fatigue	50 (89.3)	37 (74.0)	13 (25.0)	0.324
	Diarrhea	5 (8.9)	3 (60.0)	2 (40.0)	0.582
	Chills	40 (71.4)	31 (77.5)	9 (22.5)	0.734
	Dizzy	25 (44.6)	21 (84.0)	4 (16.0)	0.341
	Headache	20 (35.7)	14 (70.0)	6 (30.0)	0.513
	Abdominal pain	10 (17.9)	7 (70.0)	3 (30.0)	0.685
	Vomiting	10 (17.9)	7 (70.0)	3 (30.0)	0.685
	Cough	12 (21.4)	7 (58.3)	5 (41.7)	0.129
	Sputum	9 (16.1)	5 (55.6)	4 (45.4)	0.192
	Poor appetite	40 (71.4)	30 (75.0)	10 (25.0)	0.743
	Arthralgia	38 (67.9)	29 (76.3)	9 (23.7)	0.637
	Nausea	15 (26.8)	12 (80.0)	3 (20.0)	0.743
	Chest distress	1 (1.8)	0 (0.0)	1 (100.0)	0.236
	Dyspnea	2 (3.6)	1 (50.0)	1 (50.0)	0.42
	Myalgias	39 (69.6)	30 (76.9)	9 (23.1)	0.567
	Skin ecchymosis	1 (1.8)	0 (0.0)	1 (100.0)	0.222
	Drowsiness	2 (3.6)	0 (0.0)	2 (100.0)	0.055
	Neural trance	14 (25)	9 (64.3)	5 (35.7)	0.279
	Conscious disturbance	1 (1.8)	0 (0.0)	1 (100.0)	0.236
	Multiorgan failure	6 (10.7)	2 (33.3)	4 (66.7)	0.023
	Disseminated intravascular coagulation	2 (3.6)	1 (50.0)	1 (50.0)	0.42
	Macroscopic hematuria	1 (1.8)	0 (0.0)	1 (100.0)	0.764
