# Supplementary material for: Sporadic Human Infections With Rickettsia japonica in Yichang, China, 2021–2023
Source: Transbound Emerg Dis. 2025 Jul 25;2025:4832524. doi: 10.1155/tbed/4832524 (PMC12316499; doi:10.1155/tbed/4832524)
Supplement: Supporting Information 2 — Table S2: Laboratory index during hospitalization among JSF patients with different disease severity. [file 4832524.f2.xlsx]

## Sheet: Sheet1
	Table S2. Laboratory index during hospitalization among JSF patients with different disease severity.
		Reference Ranges	Total (N=56)	Mild (N=43)	Severe (N=13)	p value
	WBC (×109/L)	3.5-9.5	6.89±3.61	6.88±3.49	6.91±4.15	0.979
	RBC (×109/L)	3.8-5.1	3.88±0.58	3.95±0.51	3.65±0.74	0.102
	PLT (×109/L)	100-300	112.20±77.08	75.81±11.70	77.13±21.39	0.129
	NEUT%	50-70	77.32±14.72	76.61±13.93	79.61±17.44	0.526
	LYMPH%	20-40	17.39±12.86	17.33±11.68	17.62±17.36	0.948
	LYMPH# (×109/L)	0.8-3.5	1.10±1.02	1.20±1.11	0.72±0.39	0.028
	A/G	1.1-2.3	1.21±0.30	1.26±0.31	1.07±0.22	0.046
	BUN (mmol/L)	2.9-7.5	7.13±4.28	6.30±3.42	10.34±5.82	0.006
	CREA (μmol/L)	40-110	99.1±85.62	85.11±58.24	144.28±136.03	0.028
	CO2 (mmol/L)	35-135	23.58±4.45	24.28±4.26	20.80±4.31	0.026
	PCT (ng/ml)	0-0.05	1.73±2.33	1.31±1.80	3.23±3.32	0.014
	IL-6 (pg/mL)	0-7	176.96±492.22	85.96±114.23	490.43±994.76	0.28
	CRP (mg/L)	0-10	90.00±62.79	81.15±54.84	118.60±79.42	0.06
	SAA (mg/L)	0-10	443.15±307.72	409.59±319.49	577.39±221.09	0.145
	DD (ng/ml)	0-0.5	135.62±857.69	165.17±950.73	6.30±5.61	0.642
	CK (U/L)	40-200	450.04±1288.75	295.30±577.19	926.15±2406.03	0.126
	LDH (U/L)	120-250	576.4±400.54	541.85±327.58	682.69±574.66	0.275
	AST (U/L)	13-35	123.53±195.66	108.31±132.64	172.69±329.74	0.304
	ALT (U/L)	7-40	67.25±65.02	66.31±63.07	70.31±73.62	0.848
	TBIL (μmol/L)	5.1-28	11.84±7.35	9.49±3.03	21.00±11.50	0.012
	DBIL (μmol/L)	0-10	5.62±4.65	4.27±2.18	11.05±7.51	0.019
